# Supplementary material for: Autophagy: A Friend or Foe in Allergic Asthma?
Source: Int J Mol Sci. 2021 Jun 12;22(12):6314. doi: 10.3390/ijms22126314 (PMC8231495; doi:10.3390/ijms22126314)
Supplement: Supplementary file 1 [file ijms-22-06314-s001.zip]

Archive with 1 entries (1 files):
- ijms-1241289-supplementary.pdf
